# Supplementary material for: Molecular Characterisation and Phylogeny of Tula Virus in Kazakhstan
Source: Viruses. 2022 Jun 9;14(6):1258. doi: 10.3390/v14061258 (PMC9230364; doi:10.3390/v14061258)
Supplement: Supplementary file 1 [file viruses-14-01258-s001.zip]

Archive with 2 entries (2 files):
- Tukhanova et al Supplementary Table S1.xlsx
- viruses-1704626-supplementary.pdf
