# Supplementary material for: Molecular Characterisation and Phylogeny of Tula Virus in Kazakhstan
Source: Viruses. 2022 Jun 9;14(6):1258. doi: 10.3390/v14061258 (PMC9230364; doi:10.3390/v14061258)
Supplement: Supplementary file 1 [file viruses-14-01258-s001.zip › Tukhanova et al Supplementary Table S1.xlsx]

## Sheet: Лист1
Region	Year	Sampling region	Sampling site	Small mammals total	Mus musculus	Myodes glareolus	Meriones meridianus	Mircrotus arvalis	Microtus kirgisorum	Apodemus uralensis	Dryomys nitedula	Sorex spp.	Rattus norvegicus	Crocidura suaveolens	Orthohantavirus positive
															of sampling site n (%)
Almaty	2018	Almaty region	Bakanas	15	13	0	2	0	0	0	0	0	0	0	0
			Tekeli	75	8	0	0	14 (4)	0	41	11 (2)	1	0	0	6 (8%)
		Almaty city	Flooplain small Almatinka	20	8	0	0	0	1	5	0	0	1	5	0
			Stroikombinat	12	3	0	0	1	3	0	0	0	1	4	0
			Railway	9	0	0	0	0	1	5	0	0	0	3	0
			Airport	27	2	0	0	0	0	5	0	0	12	8	0
			Mercur	12	0	0	0	0	0	9	0	0	0	3	0
			Autopark	7	0	0	0	0	0	6	0	0	0	1	0
	2019	Almaty region	Tekeli	79	6	0	0	28 (4)	0	43	2	0	0	0	4 (5.1%)
			Rudnichniy	30	0	0	0	30 (4)	0	0	0	0	0	0	4 (13.3%)
		Almaty city	Airport	35	6	0	0	0	2	5	0	0	19	3	0
			Railway	39	9	0	0	0	22	6	0	1	0	1	0
			Mercur	14	6	0	0	0	0	2	0	0	6	0	0
			Tropinka	29	5	0	0	0	20	4	0	0	0	0	0
West-Kazakhstan	2018	WKO	Bayterek district	58	0	3	0	7	0	45	2	1	0	0	0
			Borili district	10	10	0	0	0	0	0	0	0	0	0	0
			Oral city	27	0	0	0	1	0	26	0	0	0	0	0
			Taskala district	16	16	0	0	0	0	0	0	0	0	0	0
			Teretki district	9	0	9	0	0	0	0	0	0	0	0	0
	2019	WKO	Bayterek district	51	10	0	0	5 (1)	0	36	0	0	0	0	1 (1.9%)
			Borili district	15	10	0	0	0	0	5	0	0	0	0	0
			Oral city	10	0	0	0	0	0	10	0	0	0	0	0
			Teretki district	22	16	0	0	0	0	6	0	0	0	0	0
			Total	621	128	12	2	86	49	259	15	3	39	28	15 (2.4%)
		WKO = West-Kazakhstan Oblast
